# Supplementary material for: Examining the antecedents and consequences of mobile travel app engagement
Source: PLoS One. 2021 Mar 12;16(3):e0248460. doi: 10.1371/journal.pone.0248460 (PMC7954346; doi:10.1371/journal.pone.0248460)
Supplement: S1 Data — (XLSX) [file pone.0248460.s002.xlsx]

## Sheet: 旅游app研究1数据
Serial number	EOU1	EOU2	EOU3	COM1	COM2	COM3	UIA1	UIA2	UIA3	CE1	CE2	CE3	AE1	AE2	AE3	BE1	BE22	BE3	PE1	PE2	PE3	Gender	Age	Education	Monthly salary	Regular app
1	3	3	4	4	4	3	4	3	3	3	3	3	4	3	3	4	4	4	3	3	3	2	3	3	3	2
2	4	4	4	4	4	4	4	4	4	4	4	3	4	4	4	4	4	4	4	4	4	1	3	4	2	7
3	4	4	5	4	3	4	4	4	4	4	4	4	4	3	4	4	3	4	4	4	4	2	2	4	1	8
4	4	4	4	3	3	2	3	3	3	3	3	3	3	3	3	4	4	5	3	3	2	1	2	3	1	1
5	4	4	4	5	5	5	5	5	5	5	5	4	4	4	4	4	4	4	4	5	5	1	2	4	2	1
6	4	4	4	4	4	4	3	3	3	4	3	3	4	4	3	3	4	5	4	5	4	2	2	3	1	7
7	3	3	3	3	3	3	3	3	3	3	4	4	3	3	3	3	4	4	3	3	3	1	2	4	2	7
8	3	4	4	4	4	3	3	3	3	4	3	4	4	4	4	4	4	4	3	2	3	2	2	3	2	1
9	4	4	4	4	4	3	4	4	3	4	3	3	4	4	3	4	4	4	3	4	3	2	3	3	3	2
10	4	4	5	4	4	4	4	4	3	4	4	4	3	3	3	3	4	4	3	3	3	1	2	3	2	1
11	4	4	3	4	3	3	4	4	3	4	3	2	3	2	3	4	4	5	4	3	3	2	2	3	4	3
12	3	3	4	3	3	3	4	5	4	4	4	4	3	4	3	3	4	3	3	4	3	2	2	3	2	1
13	5	5	5	5	4	4	3	3	3	3	3	3	3	3	3	3	5	3	4	4	4	2	3	3	5	1
14	3	4	4	4	3	3	3	3	3	3	3	2	3	3	3	4	4	4	4	4	4	2	3	4	4	5
15	5	5	5	3	3	3	4	4	4	4	4	4	4	4	4	4	4	4	4	4	4	1	2	4	4	7
16	4	4	4	4	4	4	4	4	4	4	4	4	4	4	4	3	4	4	4	4	4	2	3	4	4	3
17	4	4	4	4	4	4	3	3	3	3	3	3	3	3	3	3	3	3	3	3	3	1	2	3	5	1
18	4	4	4	3	3	3	3	3	3	3	3	3	3	3	3	3	3	3	3	3	3	2	2	3	1	3
19	4	4	4	3	3	3	4	3	3	4	4	4	4	4	4	4	4	4	4	4	4	2	3	4	2	7
20	4	4	4	4	4	3	4	4	4	4	4	4	4	4	4	4	4	4	4	4	4	1	3	4	3	1
21	4	4	4	4	4	4	4	4	3	3	3	3	4	4	4	4	4	4	3	4	3	1	3	3	3	7
22	4	4	4	4	4	4	3	3	3	3	3	3	3	3	3	3	3	3	2	2	2	1	3	3	3	1
23	4	4	4	3	4	3	3	3	3	4	4	3	3	3	3	3	4	5	3	4	4	2	3	4	5	2
24	4	4	4	4	4	4	4	3	3	3	3	3	3	3	3	3	3	3	3	3	3	2	2	3	3	3
25	4	4	4	4	4	4	3	3	3	3	3	3	3	3	3	3	3	3	3	3	3	2	1	3	2	3
26	3	3	3	4	4	3	4	4	2	3	3	3	3	3	3	2	2	2	3	3	3	2	2	3	2	1
27	4	4	4	4	4	3	4	4	3	4	4	3	3	3	3	4	4	4	3	3	3	2	2	3	3	1
28	4	4	4	4	4	4	3	3	3	4	4	2	3	3	3	3	4	4	4	4	4	2	2	3	2	3
29	5	5	5	4	4	4	4	4	4	4	4	4	4	4	4	4	4	4	4	4	4	2	2	3	1	1
30	4	4	4	3	3	3	3	3	3	3	3	3	3	3	3	3	3	3	3	3	3	2	3	4	4	2
31	4	4	3	4	4	3	4	3	3	3	4	4	3	3	3	4	4	4	4	4	4	2	2	4	3	3
32	3	3	3	3	3	3	3	3	3	3	3	3	3	3	3	3	3	3	3	3	3	1	2	3	1	1
33	4	4	4	4	4	3	4	3	3	3	4	3	4	3	3	4	4	4	4	4	4	1	2	3	3	7
34	4	5	5	4	4	4	3	3	3	4	3	3	3	3	3	4	4	4	2	2	2	2	2	3	3	7
35	5	5	5	5	3	2	4	4	4	3	3	2	3	2	2	3	3	4	4	4	4	2	3	4	4	1
36	3	3	3	3	3	2	3	3	3	3	3	2	3	4	3	3	4	4	4	4	4	2	3	4	5	2
37	3	3	3	4	3	4	3	3	2	3	3	2	3	3	4	4	4	4	2	2	3	2	2	3	2	2
38	4	4	4	4	4	4	4	4	4	4	4	2	4	3	2	4	4	4	4	4	4	2	2	4	2	3
39	3	3	3	3	3	3	3	3	3	3	3	3	3	3	3	3	3	3	3	3	3	1	2	4	4	7
40	4	4	4	5	4	3	5	4	5	4	4	5	4	3	3	4	4	5	3	3	4	1	3	4	4	2
41	4	4	4	4	4	4	2	3	2	3	3	3	4	3	3	4	4	4	3	4	4	1	3	4	4	1
42	4	4	5	4	4	4	4	4	4	3	3	3	4	3	2	4	4	4	4	4	4	2	3	3	5	1
43	4	4	4	3	3	3	3	3	3	4	4	3	4	4	4	4	4	4	3	4	3	2	2	4	4	1
44	5	5	5	5	5	5	3	3	3	3	3	3	3	3	3	5	5	5	3	3	3	2	2	3	4	7
45	4	4	4	4	4	4	4	4	4	3	4	3	4	4	4	3	4	4	3	4	4	2	3	3	4	1
46	4	4	4	4	3	4	4	4	4	3	4	5	3	3	3	4	4	4	4	3	4	1	2	4	5	2
47	3	5	3	3	5	4	3	4	4	4	4	3	4	4	3	3	3	4	4	3	3	2	2	3	2	7
48	4	4	5	4	4	3	4	4	3	4	4	4	4	3	4	4	4	4	4	4	4	1	3	3	4	3
49	4	4	4	3	3	3	4	3	3	3	3	3	4	3	3	4	4	4	4	4	4	2	2	4	1	1
50	5	5	5	4	4	4	4	5	5	4	4	4	4	4	4	5	5	5	4	4	5	2	3	4	4	3
51	4	4	4	4	4	4	3	3	3	3	3	3	3	3	3	3	3	3	4	4	4	2	2	4	5	3
52	5	5	5	4	4	4	4	4	3	4	5	3	5	4	4	4	4	5	4	4	5	2	3	4	4	2
53	4	4	4	4	4	3	4	4	3	4	3	3	4	5	4	4	3	4	4	5	4	1	3	4	3	1
54	2	2	1	1	1	2	2	2	1	2	1	2	2	2	1	2	1	2	2	1	1	2	2	3	2	1
55	4	4	4	4	4	4	4	4	4	4	4	4	4	4	4	4	4	4	4	4	4	2	2	4	5	1
56	5	5	5	5	5	5	4	4	4	4	2	2	4	4	4	4	4	4	2	2	2	2	3	4	5	1
57	5	5	5	5	5	5	4	4	4	4	4	4	5	5	5	5	5	5	5	5	5	2	2	3	2	2
58	2	3	3	3	3	3	2	1	2	2	2	3	3	3	3	3	3	3	2	2	2	1	3	3	5	7
59	5	5	5	5	5	5	5	5	5	4	4	4	5	4	5	5	5	5	3	3	3	2	3	3	4	7
60	4	4	4	4	5	4	4	4	3	4	3	4	3	4	4	5	4	4	4	4	4	1	2	4	2	3
61	4	4	4	4	4	4	4	4	4	4	4	4	4	4	4	4	4	4	4	4	4	1	3	4	3	3
62	3	4	4	3	3	3	3	3	3	2	2	2	3	3	3	3	3	3	2	3	3	2	3	4	5	7
63	4	5	5	4	4	4	4	4	4	4	3	3	4	4	4	3	4	4	4	4	4	2	3	3	3	1
64	4	4	4	4	4	4	4	4	4	4	3	3	3	3	3	3	4	4	3	4	3	2	2	3	1	7
65	4	4	4	4	4	4	4	4	4	4	4	4	4	4	4	4	3	3	4	4	4	2	4	4	4	3
66	5	5	5	4	4	4	4	4	4	5	4	5	4	4	4	4	4	4	3	4	4	2	2	4	1	6
67	4	4	4	4	4	4	4	4	4	4	4	4	4	4	4	4	4	4	4	4	4	1	2	3	2	1
68	4	4	4	4	4	4	4	4	4	4	4	4	4	4	4	3	4	4	3	3	3	2	2	3	4	6
69	3	3	3	3	3	3	3	3	2	2	3	3	3	3	3	3	2	3	3	3	3	2	2	3	3	1
70	5	4	5	3	3	4	3	3	3	4	4	2	4	4	3	4	5	5	4	4	4	2	2	4	1	7
71	5	5	5	5	5	5	5	5	5	5	5	5	5	5	5	5	5	5	5	5	5	1	3	4	5	2
72	3	3	3	3	3	3	3	3	3	3	3	3	3	3	3	3	3	3	3	3	3	2	2	3	3	1
73	4	4	4	4	3	3	4	4	4	3	4	3	3	3	4	4	4	4	3	4	3	2	2	4	2	1
74	3	3	3	3	3	3	3	3	3	3	2	3	2	3	3	3	2	3	2	2	2	2	2	3	3	1
75	4	4	4	4	4	4	4	4	4	4	4	4	4	4	4	4	4	4	4	4	4	1	2	3	5	1
76	5	5	5	5	5	5	3	3	3	3	3	3	3	3	3	3	3	3	4	4	4	1	4	4	5	3
77	3	3	3	2	2	2	3	3	3	4	4	4	3	3	3	4	4	4	2	3	3	1	2	3	1	7
78	4	4	4	5	4	4	4	4	4	4	3	3	4	3	3	4	5	5	4	4	4	2	4	4	4	5
79	4	4	4	4	3	4	4	4	4	3	4	4	4	4	3	4	4	4	4	4	4	2	2	4	4	1
80	4	4	4	4	4	4	4	4	4	4	3	4	4	4	5	4	5	5	3	4	3	1	2	4	2	2
81	2	2	2	4	4	4	4	4	4	4	4	4	3	3	3	4	4	4	4	4	4	2	3	4	4	1
82	4	4	5	5	5	4	5	5	4	4	4	4	4	4	4	4	4	4	4	4	4	2	3	2	3	7
83	5	5	5	5	4	4	4	4	5	4	4	5	4	4	5	5	5	5	4	4	5	2	2	3	2	1
84	4	4	4	3	3	3	3	3	3	4	3	4	4	4	4	3	4	4	3	3	3	2	4	3	5	1
85	5	5	3	4	3	3	4	4	4	5	3	3	3	3	3	3	3	3	3	3	3	2	3	4	3	3
86	4	4	4	4	4	4	4	4	4	4	4	4	4	4	4	3	3	4	3	4	4	2	3	4	4	1
87	4	4	5	4	4	4	3	3	3	4	3	4	3	3	3	5	4	4	4	4	4	2	2	3	2	3
88	4	4	4	3	3	3	4	3	4	4	3	4	4	3	4	4	4	4	4	3	4	2	4	4	5	1
89	5	5	5	4	4	4	4	4	4	4	4	3	4	4	4	4	4	4	4	4	4	1	2	3	1	1
90	5	5	5	5	5	5	4	4	4	5	3	3	5	5	5	5	5	5	5	5	5	2	3	4	4	3
91	3	4	2	4	4	4	4	5	4	5	4	5	5	4	5	4	5	4	5	4	5	2	2	3	3	1
92	5	5	5	5	5	5	5	5	5	5	5	5	5	5	5	5	5	5	5	5	5	2	3	3	5	1
93	4	4	4	4	4	4	4	4	4	4	4	4	4	4	3	4	4	4	3	3	3	2	3	3	4	6
94	4	4	4	4	4	4	3	3	3	3	3	3	3	3	3	3	3	3	2	2	3	2	3	4	4	1
95	3	3	3	3	3	3	4	4	3	3	3	3	2	3	2	2	3	3	2	3	2	2	2	3	2	3
96	3	3	3	3	4	4	3	3	3	3	4	3	4	3	4	3	4	3	4	4	4	1	2	4	3	3
97	4	4	4	3	3	3	4	4	4	4	3	4	4	4	4	4	3	3	3	3	3	1	2	3	1	1
98	4	4	4	4	4	4	3	4	3	4	4	3	3	3	3	4	4	4	3	4	4	2	3	4	3	2
99	4	5	5	3	4	3	4	4	3	4	4	3	4	4	3	4	4	4	4	4	4	2	2	4	5	7
100	4	3	4	3	4	2	4	4	3	3	4	4	4	3	4	4	3	3	4	4	4	1	2	3	1	3
101	4	4	4	4	4	4	4	4	4	4	4	4	4	4	4	4	4	4	4	4	4	2	2	3	3	2
102	3	3	3	4	3	2	3	2	3	3	2	3	4	3	3	3	2	3	4	2	4	1	2	4	1	3
103	4	4	4	4	4	4	4	4	4	3	3	3	3	3	3	3	3	3	3	3	3	2	2	3	4	3
104	4	4	4	4	4	4	4	4	4	5	4	4	4	5	5	4	5	5	4	5	5	2	2	3	2	5
105	5	4	4	5	5	4	5	5	4	5	5	3	5	4	5	5	4	5	4	5	5	2	2	3	4	1
106	4	4	4	3	4	4	4	3	4	4	3	2	4	4	3	2	4	4	2	3	3	2	2	3	3	3
107	4	5	5	4	5	4	4	3	3	4	5	3	4	3	4	4	5	5	3	4	4	1	2	3	1	7
108	5	4	4	5	5	4	4	4	5	5	5	4	4	5	4	4	5	4	5	4	5	2	2	3	4	3
109	4	3	3	4	4	4	2	2	2	3	3	3	3	3	3	4	4	4	2	3	2	1	2	4	4	1
110	3	3	3	4	4	4	3	3	3	3	3	3	3	3	3	3	3	3	3	3	3	2	2	4	3	1
111	3	4	4	4	4	4	4	3	3	4	4	3	4	3	3	3	3	3	4	4	3	2	3	4	3	7
112	5	5	5	5	5	5	5	5	5	5	5	5	5	5	5	5	5	5	5	5	5	2	2	3	4	3
113	3	3	3	4	2	3	4	4	4	3	3	4	3	3	3	4	4	4	4	3	3	2	2	4	1	2
114	4	4	4	5	3	3	3	3	4	4	3	4	4	2	3	4	4	5	4	4	3	2	2	3	2	7
115	5	5	4	4	4	4	4	3	3	4	3	4	4	3	3	4	4	4	4	4	4	2	2	4	1	1
116	4	4	4	4	4	5	4	5	4	5	4	3	4	4	4	4	4	4	4	4	4	2	2	3	2	1
117	5	3	4	3	4	3	5	4	5	5	3	5	5	3	4	5	3	4	5	4	4	1	2	1	3	3
118	4	4	4	4	3	3	3	3	3	3	3	2	4	3	3	3	3	3	3	3	3	2	3	4	3	5
119	3	4	4	2	1	2	3	3	3	3	3	3	2	2	2	1	1	4	2	4	3	2	2	3	3	1
120	5	5	5	5	5	5	5	5	5	5	5	5	5	5	5	4	5	4	3	3	4	2	2	4	2	3
121	4	4	4	4	4	4	4	4	4	4	4	4	4	4	4	4	4	4	2	2	2	2	2	4	1	3
122	5	5	4	4	4	5	5	5	5	5	5	5	5	5	5	4	4	4	4	4	5	2	2	4	2	3
123	4	4	4	3	3	3	4	4	4	3	3	3	4	3	3	3	3	3	4	4	4	2	3	4	5	5
124	4	4	4	4	4	4	4	4	4	4	3	3	4	3	4	4	4	4	3	3	4	2	2	3	1	1
125	5	5	5	4	4	5	5	4	5	5	4	3	5	4	4	5	4	3	5	4	5	2	2	3	4	2
126	4	5	4	3	4	4	4	5	4	4	5	2	3	4	2	4	5	5	3	4	3	2	2	2	1	1
127	4	5	4	5	4	5	4	5	5	4	5	4	3	5	4	4	5	4	4	5	4	1	2	3	3	3
128	5	4	5	4	5	4	4	5	4	5	4	5	4	5	3	4	5	4	4	5	4	1	3	3	3	2
129	3	3	3	3	2	2	2	2	2	3	3	2	3	2	2	3	3	3	3	3	2	2	2	3	2	2
130	4	4	5	4	4	4	3	4	4	4	4	4	3	4	4	4	5	5	2	3	3	2	2	3	1	2
131	5	5	5	5	5	5	3	4	3	5	5	3	5	5	5	3	5	5	3	3	3	2	2	3	4	7
132	5	4	5	4	3	5	4	5	4	3	5	4	4	5	3	3	5	4	4	5	4	1	2	3	4	5
133	4	5	4	4	3	4	5	4	4	4	3	4	3	4	5	4	3	4	5	4	4	1	3	3	3	1
134	4	4	4	4	4	4	3	3	4	4	4	3	3	4	4	2	3	2	2	2	2	2	2	3	1	3
135	4	4	5	4	4	3	3	3	4	4	4	3	4	3	4	4	3	4	4	3	4	2	2	3	2	2
136	4	3	4	5	4	4	5	4	5	3	4	5	3	4	4	4	5	4	4	3	4	2	2	3	3	6
137	3	5	4	4	4	3	3	3	3	3	3	3	3	3	3	3	3	3	3	3	3	2	2	3	3	7
138	4	4	4	4	4	4	4	4	4	4	4	4	4	4	4	3	4	4	3	3	3	2	4	3	5	7
139	3	3	3	2	4	3	3	3	3	3	3	3	4	4	4	5	3	5	5	5	5	1	2	4	3	1
140	4	5	4	5	4	5	4	4	5	4	5	4	5	5	4	5	5	4	5	4	5	1	2	3	2	2
141	5	4	5	4	5	3	3	5	4	5	4	5	4	5	3	5	4	3	4	5	4	2	3	2	3	5
142	4	3	4	3	2	3	4	3	4	3	2	3	4	2	3	3	2	3	4	3	3	1	2	1	1	5
143	5	5	5	4	4	4	4	4	4	4	4	4	4	4	4	4	4	4	4	4	4	2	3	4	3	1
144	5	4	4	5	5	4	4	5	5	5	5	4	4	5	4	4	5	5	5	4	4	2	2	3	2	1
145	5	5	4	4	5	4	4	5	5	4	5	5	4	4	5	4	5	4	3	4	4	1	3	3	4	2
146	4	4	4	4	4	4	4	3	3	4	3	3	4	3	2	4	4	4	2	2	2	2	3	3	4	1
147	4	4	4	4	4	4	4	4	4	4	4	4	4	4	4	4	4	4	3	3	4	2	3	3	3	1
148	5	5	4	4	3	4	5	4	5	4	4	5	3	3	4	4	3	4	4	3	4	1	2	3	2	7
149	5	5	5	4	5	5	4	4	4	4	4	4	4	4	4	4	4	4	2	3	4	2	3	3	3	1
150	4	4	4	4	4	3	4	3	3	4	4	3	3	3	3	2	3	4	3	4	3	2	4	4	4	2
151	4	4	4	4	4	4	4	4	4	4	4	4	3	3	3	4	5	5	3	4	3	2	2	3	2	1
152	5	5	5	5	5	3	3	4	4	4	4	2	4	3	4	4	4	5	2	2	2	2	3	3	5	7
153	4	5	4	5	4	5	5	4	5	5	4	5	4	5	4	5	4	5	5	4	4	1	2	3	2	2
154	4	4	4	4	4	4	4	4	3	3	3	4	3	3	4	4	4	4	4	3	3	2	3	3	3	1
155	3	3	3	4	4	4	4	4	4	4	4	4	4	4	4	4	4	4	4	4	4	2	3	4	4	3
156	4	4	4	4	4	4	4	4	4	4	4	4	4	4	4	4	4	4	4	4	4	2	2	3	3	6
157	4	5	4	4	5	5	3	4	5	4	4	4	3	4	4	4	4	3	4	5	4	2	2	3	1	7
158	4	3	4	4	3	4	4	4	5	4	3	4	4	3	4	4	5	4	4	3	4	2	2	3	2	2
159	3	3	4	4	3	3	4	3	4	3	3	3	3	3	4	3	3	3	3	2	3	2	4	4	5	1
160	3	4	4	4	3	2	4	2	3	4	3	4	3	3	4	3	3	4	3	4	4	1	3	3	4	1
161	4	4	4	3	3	3	3	3	3	3	4	3	3	3	3	2	4	4	2	2	4	2	3	4	4	1
162	4	4	4	4	4	4	4	4	4	3	3	3	3	3	3	3	3	3	3	3	3	2	2	3	3	7
163	4	3	3	3	4	3	3	4	3	3	3	2	3	3	3	3	3	3	3	3	3	1	2	3	2	1
164	4	4	4	4	4	4	3	2	4	4	3	5	4	3	4	4	4	3	3	4	3	2	1	2	1	2
165	4	5	5	5	4	4	5	4	5	4	4	5	5	4	5	4	5	4	5	4	4	1	2	3	5	1
166	5	5	4	5	3	4	5	3	4	4	5	3	4	5	4	4	4	5	5	4	5	2	2	3	4	2
167	5	5	4	5	4	3	5	3	4	4	3	4	5	3	4	5	5	3	5	4	5	2	3	3	4	1
168	4	4	4	4	4	4	3	4	3	4	4	3	3	3	4	3	4	4	3	4	4	2	2	3	2	1
169	5	4	5	5	4	5	5	4	5	5	4	5	5	4	5	5	4	5	5	4	5	1	3	3	4	1
170	4	5	4	4	5	4	4	5	4	4	4	5	5	4	5	4	5	4	4	5	5	2	2	3	3	2
171	5	5	4	4	5	5	4	5	4	5	4	5	4	5	4	4	5	4	4	5	4	1	3	4	5	1
172	4	4	5	5	4	4	4	5	5	4	4	5	4	5	4	4	5	4	4	5	4	2	4	3	5	6
173	5	5	5	4	4	3	4	4	3	4	4	3	4	4	4	4	5	5	3	3	2	2	2	3	3	1
174	4	4	5	4	5	5	4	5	4	5	4	5	4	5	4	4	4	5	4	5	5	1	3	4	4	7
175	5	5	4	4	5	4	5	5	4	5	4	4	5	5	4	5	4	4	5	4	4	2	2	3	2	1
176	3	3	3	3	3	3	3	3	3	3	3	3	3	3	3	3	3	3	3	3	3	2	3	4	5	1
177	4	3	4	4	4	3	3	4	4	4	4	3	4	4	4	3	3	3	4	4	4	1	2	3	4	1
178	4	5	4	5	5	5	4	4	5	4	4	5	4	4	5	4	4	5	5	4	5	1	2	3	2	2
179	5	5	5	4	4	4	3	3	3	4	4	4	4	4	4	5	5	5	4	5	5	1	2	3	3	7
180	4	4	4	4	4	3	2	3	2	3	3	3	3	3	3	3	4	4	2	3	3	2	2	3	1	1
181	3	4	5	3	3	4	5	4	3	4	1	4	1	4	5	4	4	1	5	4	4	2	2	3	4	7
182	5	4	5	4	4	5	5	4	4	4	5	4	4	5	5	4	4	5	4	4	5	2	2	2	3	2
183	4	4	4	3	4	3	4	4	4	3	3	4	3	3	3	3	3	3	4	4	4	2	4	4	5	7
184	3	3	2	3	2	3	3	2	3	3	3	3	3	3	3	3	3	3	3	3	3	2	2	3	3	7
185	5	2	4	3	1	5	2	5	3	3	2	4	4	2	3	5	2	3	4	2	4	2	2	1	5	2
186	4	4	4	3	3	3	3	3	3	4	4	4	3	3	4	4	3	3	4	4	3	2	3	3	3	1
187	4	3	2	2	3	4	2	3	4	3	2	1	3	2	1	3	4	3	4	3	2	1	3	3	1	1
188	4	4	3	4	3	4	4	3	4	4	3	4	4	4	3	4	4	3	4	4	3	1	2	1	2	1
189	4	5	4	5	4	5	4	5	5	4	5	5	4	5	4	5	5	4	5	4	4	2	2	2	2	2
190	5	2	4	3	1	5	3	5	3	3	5	3	3	5	3	3	5	4	3	4	5	1	3	1	2	2
191	4	3	4	3	4	4	4	3	4	4	5	4	2	3	3	2	3	3	3	2	4	1	2	1	4	1
192	4	3	4	4	3	4	3	4	5	3	3	4	3	5	4	3	4	5	3	4	5	2	2	1	2	2
193	4	3	5	4	5	3	4	4	3	4	4	3	4	3	3	4	3	3	5	4	3	1	2	2	2	1
194	4	4	5	3	4	4	4	4	3	3	4	3	3	4	4	4	4	3	4	3	4	2	2	1	3	1
195	3	3	5	2	3	3	2	3	4	4	4	5	2	3	4	2	3	3	3	4	4	1	2	1	2	2
196	4	4	4	4	4	4	4	4	4	4	4	4	4	4	4	4	4	4	4	4	4	1	2	2	1	1
197	4	5	4	4	5	4	4	4	3	4	3	4	3	4	3	4	3	4	3	4	4	2	2	1	3	1
198	4	3	5	4	5	4	4	4	5	4	5	4	4	5	4	4	4	5	4	5	4	1	2	3	1	4
199	4	4	4	4	3	4	4	3	4	4	3	4	4	3	4	3	4	3	4	3	4	2	3	2	3	1
200	5	5	5	5	4	5	5	5	4	5	4	4	5	4	5	5	4	5	5	5	5	1	2	1	3	4
201	5	5	4	5	5	4	5	5	5	4	4	5	5	4	5	3	5	5	4	3	4	1	3	3	3	1
202	4	4	4	5	5	5	5	5	5	5	5	5	5	5	4	3	3	3	1	3	2	1	3	4	3	1
203	4	4	4	4	4	4	3	3	3	3	3	3	3	3	3	4	4	4	3	3	3	1	2	3	3	2
204	4	4	4	4	4	3	4	4	4	4	4	2	3	2	2	4	4	4	3	3	3	1	3	4	4	1
205	4	4	5	4	4	4	4	4	4	2	2	2	3	2	3	5	4	5	3	3	5	1	3	4	5	7
206	4	4	5	5	4	3	3	3	2	4	4	3	3	3	3	3	4	4	2	3	3	1	2	4	4	7
207	3	3	3	3	3	3	3	3	3	4	4	2	3	3	3	4	4	4	4	3	3	1	3	4	3	1
208	1	1	1	3	3	4	3	3	3	4	4	4	3	5	4	5	5	5	5	5	5	1	3	4	4	1
209	4	4	4	4	4	4	4	4	4	3	3	3	4	4	4	4	5	5	2	2	2	1	2	4	2	2
210	3	3	3	3	3	3	3	3	3	3	3	3	4	4	4	3	4	3	3	4	4	2	2	3	3	7
211	5	5	5	5	5	5	5	5	5	5	5	5	5	5	5	4	4	4	2	2	3	1	3	1	3	1
212	5	5	5	5	5	5	5	5	5	5	5	5	5	5	5	5	5	5	5	5	5	2	2	3	4	7
213	1	1	1	3	3	3	4	4	4	4	4	3	4	3	3	3	3	3	3	3	3	1	2	3	5	1
214	4	5	4	5	4	4	5	4	5	4	5	4	4	5	4	5	4	5	4	5	4	1	2	3	3	2
215	4	3	4	4	4	5	4	3	4	4	5	5	4	3	4	4	4	3	4	4	5	1	2	3	4	4
216	4	4	4	4	4	4	4	4	4	3	3	4	4	4	4	4	4	4	3	3	4	1	2	3	2	1
217	4	4	4	3	4	4	3	3	3	3	4	3	3	3	4	3	3	3	3	3	3	1	3	3	5	8
218	2	2	2	3	3	3	3	3	3	3	3	3	3	3	3	3	3	3	3	3	3	1	3	4	5	3
219	4	4	4	4	4	4	4	4	4	4	4	4	4	4	4	4	4	4	3	3	3	2	3	3	5	1
220	3	3	4	3	3	3	3	2	2	4	4	4	3	4	4	3	4	4	5	5	5	1	3	4	5	7
221	2	2	2	3	2	3	2	2	3	2	3	2	2	2	2	2	2	2	3	3	3	1	3	4	4	1
222	4	4	4	4	4	4	4	4	4	4	4	4	4	4	5	4	4	4	4	4	4	1	2	3	1	2
223	4	4	4	3	4	4	4	4	4	3	4	3	4	3	4	4	4	4	4	4	4	2	3	3	3	2
224	3	3	3	3	3	3	3	3	3	2	2	2	3	3	3	4	4	4	3	3	3	2	3	4	5	3
225	4	5	5	3	3	3	4	4	4	4	4	4	4	4	4	4	4	4	4	5	5	2	2	4	2	7
226	1	2	1	3	3	3	3	3	3	3	3	3	3	3	3	3	3	3	3	3	3	2	3	3	3	7
227	3	3	3	3	3	3	2	2	2	4	4	4	3	3	3	5	5	5	4	4	4	2	3	4	5	1
228	4	4	3	4	3	4	4	3	4	3	4	3	4	3	4	5	3	3	5	4	4	1	2	2	3	5
229	4	5	4	3	4	4	3	5	4	4	3	3	3	4	5	4	3	3	4	3	5	2	2	3	2	3
230	4	3	5	4	3	4	4	3	4	5	4	3	4	3	4	3	4	3	4	3	4	2	2	3	3	2
231	4	5	4	4	3	4	4	3	4	4	5	4	4	5	4	4	3	4	4	5	4	1	3	3	3	2
232	4	4	5	4	4	5	4	2	3	4	3	2	4	3	2	3	4	5	3	2	2	1	3	4	3	1
233	4	4	4	4	4	3	3	3	3	4	3	2	3	2	2	4	4	4	3	3	3	1	3	4	5	1
234	5	4	5	5	4	4	4	5	4	4	5	4	5	4	5	4	4	5	5	4	5	2	2	3	3	2
235	4	4	4	3	3	3	3	3	3	4	3	3	4	4	4	4	4	4	4	4	4	2	2	4	2	1
236	3	4	3	2	4	3	2	4	3	4	2	3	3	4	3	4	2	3	2	4	3	2	2	4	3	2
237	4	3	4	4	5	4	3	5	4	5	4	5	3	5	4	5	4	5	4	5	3	2	3	3	3	4
238	4	3	4	5	4	5	5	3	5	4	5	3	5	3	5	3	4	5	4	5	4	1	2	3	3	5
239	4	5	4	5	4	4	4	5	5	3	4	4	5	4	4	5	4	5	4	5	4	2	2	3	3	3
240	4	4	4	4	5	3	3	2	4	2	4	4	4	3	4	4	4	3	3	4	4	2	2	4	3	7
241	5	4	5	4	5	4	4	5	4	5	4	5	5	4	5	4	5	4	4	5	4	1	3	3	5	1
242	3	3	3	2	2	2	3	3	3	3	3	4	3	3	3	3	2	2	3	3	3	2	2	2	1	8
243	4	5	4	4	3	4	4	3	5	4	5	5	4	5	4	4	3	4	4	5	4	2	3	3	3	7
244	4	4	3	2	4	3	3	3	4	4	2	2	3	4	2	2	4	4	2	3	4	1	2	3	5	3
245	5	4	5	5	4	4	4	3	4	5	3	2	4	3	4	4	5	5	4	4	5	2	2	3	3	5
246	4	3	5	4	5	3	4	3	5	5	4	3	4	4	5	3	4	5	4	3	5	1	3	2	3	1
247	4	5	4	3	5	4	3	5	4	3	5	4	3	5	4	3	5	4	3	5	4	2	2	3	5	1
248	4	5	4	5	4	4	4	5	4	5	4	5	5	4	4	4	5	4	3	4	4	2	2	3	2	1
249	3	2	5	4	5	2	4	5	3	3	4	2	4	2	3	5	4	2	2	4	3	2	2	3	4	3
250	4	5	4	3	4	5	5	4	3	5	4	4	4	3	4	5	5	3	4	4	5	2	2	3	3	1
251	4	5	5	4	4	5	4	5	5	5	4	4	4	5	5	5	4	5	5	4	5	2	2	3	3	1
252	4	5	4	4	3	4	4	5	4	4	3	4	4	5	4	4	3	5	4	5	4	2	3	2	3	3
253	4	5	3	3	2	3	4	3	3	2	3	4	3	3	4	5	4	3	4	4	4	2	2	3	4	2
254	4	4	3	4	5	4	4	3	3	4	3	3	3	4	3	3	3	4	3	4	4	1	2	3	4	2
255	5	3	5	4	3	5	4	5	3	4	5	3	4	3	5	4	3	5	5	4	4	1	2	2	4	2
256	5	4	3	2	3	4	2	4	3	5	3	5	2	4	3	5	4	5	2	4	3	2	3	4	3	3
257	4	5	4	4	5	5	4	5	4	5	4	5	4	5	4	5	4	5	4	5	4	1	2	3	4	4
258	4	5	4	5	4	5	4	5	4	5	5	4	4	4	5	4	5	4	5	5	4	2	3	4	5	5
259	5	4	5	4	5	4	4	5	4	5	4	5	5	4	5	4	5	4	5	4	5	2	3	3	4	4
260	5	4	5	5	4	5	4	5	4	4	5	4	4	4	5	4	5	4	5	4	5	1	2	3	5	1
261	3	4	3	2	4	3	4	2	3	2	4	3	3	4	3	2	4	3	4	2	3	2	2	4	3	4
262	4	5	4	4	3	4	4	3	4	3	4	3	3	4	3	3	4	3	4	3	4	2	2	3	3	4
263	3	4	5	4	4	3	3	4	3	4	5	4	4	3	4	3	4	3	3	2	3	1	2	3	1	1
264	4	5	5	4	5	4	5	4	5	4	5	4	5	5	4	4	5	5	5	4	5	2	2	4	4	1
265	5	4	4	5	3	4	4	5	4	4	5	4	3	3	4	4	3	5	4	3	5	2	2	3	2	2
266	5	4	5	5	4	5	5	4	5	5	4	5	5	4	5	5	4	5	5	4	5	2	2	3	3	1
267	5	4	5	5	4	5	5	4	5	5	4	5	5	4	5	5	4	5	5	4	5	1	2	3	3	2
268	3	2	4	3	2	4	3	2	4	3	4	3	2	4	3	2	4	3	4	2	3	2	2	4	2	2
269	4	3	2	4	3	2	4	4	3	5	4	3	4	3	2	4	4	2	2	4	3	2	3	2	3	2
270	4	5	4	3	3	5	3	3	5	4	4	5	5	4	3	3	4	5	3	3	4	2	2	3	3	3
271	4	4	5	5	4	4	4	4	5	5	4	4	4	5	5	5	4	4	3	4	4	1	2	3	3	3
272	4	3	4	4	3	3	3	3	3	3	4	2	4	3	2	3	5	5	2	3	3	2	2	3	1	1
273	3	4	3	2	4	3	4	3	2	3	4	3	3	4	3	4	2	3	4	3	4	2	2	4	2	2
274	4	4	4	4	3	4	4	3	3	3	3	3	4	3	4	3	3	3	3	3	3	1	3	4	3	5
275	4	4	5	4	4	4	3	3	3	4	3	3	3	3	3	4	4	4	4	4	4	1	3	4	4	2
276	4	4	4	4	4	3	4	4	4	4	4	4	4	3	3	3	3	3	3	3	3	1	3	4	4	3
277	5	4	5	5	5	4	4	4	3	4	5	4	4	5	4	4	5	5	4	5	5	1	2	1	4	3
278	4	3	4	4	4	5	3	4	4	4	4	5	3	4	4	4	3	4	4	4	3	1	2	3	3	1
279	4	5	4	3	4	4	4	3	4	4	3	3	5	4	4	3	4	3	4	3	4	1	2	3	2	7
280	3	3	3	2	3	2	3	2	2	3	2	3	2	3	2	2	2	3	1	2	2	1	1	2	2	4
281	5	4	5	5	4	5	5	4	5	5	4	3	5	4	5	5	4	5	5	4	4	1	3	3	5	1
282	4	4	5	4	4	3	4	4	2	3	3	2	4	3	3	4	4	4	3	4	4	1	2	3	1	3
283	4	3	4	3	4	4	3	4	4	5	4	4	4	3	3	3	4	3	4	4	4	1	2	3	3	3
284	4	3	4	3	4	4	3	4	4	5	4	4	4	3	3	4	4	3	4	4	4	1	2	3	3	3
285	4	4	5	5	4	5	4	3	3	3	3	2	4	3	3	5	5	5	3	4	4	1	2	3	2	7
286	4	4	4	3	4	3	4	3	4	4	3	4	4	3	4	4	3	4	4	3	4	1	3	4	2	3
287	5	5	4	4	5	5	3	3	3	3	3	3	3	3	3	3	3	4	3	4	4	1	1	1	1	1
288	3	4	4	4	3	3	3	4	3	3	4	4	4	3	3	4	4	4	4	4	4	1	2	3	3	1
289	4	5	5	3	4	4	4	4	4	4	5	5	4	4	4	4	4	4	4	4	4	1	2	3	2	2
290	4	4	4	4	4	4	4	3	3	5	4	5	4	4	4	5	4	5	4	4	4	1	2	3	3	3
291	4	4	4	4	4	4	4	3	3	5	4	5	4	4	4	5	4	5	3	4	4	1	2	3	3	3
292	4	5	4	4	5	5	5	5	4	4	3	3	3	4	4	4	3	3	2	3	4	1	2	2	2	1
293	4	4	3	4	4	4	3	3	4	5	4	4	3	4	3	3	4	4	4	4	4	1	2	2	2	4
294	4	3	3	3	3	4	4	3	3	4	4	4	3	3	3	4	3	3	3	3	3	1	2	3	4	5
295	4	4	4	4	4	4	3	4	3	4	4	3	4	3	4	3	4	3	3	3	3	1	4	3	1	2
296	4	4	4	3	4	4	3	3	3	3	3	4	3	3	3	4	4	4	3	3	4	1	3	3	3	1
297	3	4	4	4	4	3	3	3	3	3	4	4	3	3	4	3	3	3	3	3	3	1	3	4	5	1
298	3	3	3	2	3	3	4	3	3	3	4	3	3	3	3	4	3	3	3	3	3	1	2	3	2	1
299	4	3	3	3	4	3	3	3	4	2	2	2	4	3	4	3	4	3	3	3	3	1	1	2	3	3
300	3	3	3	4	4	3	4	4	4	4	4	4	3	4	4	4	4	5	2	3	3	2	4	1	2	1
301	3	4	3	4	3	4	3	3	4	3	4	3	3	4	3	3	3	3	3	4	4	1	2	1	2	3
302	3	4	3	3	3	3	2	3	2	3	2	2	3	3	3	4	3	4	3	4	4	1	3	1	5	7
303	3	3	4	4	4	4	4	4	4	4	4	2	4	4	3	3	3	3	3	3	3	1	3	4	5	6
